# Supplementary material for: 2,2′-Bithio­phene-3,3′-dicarbonitrile
Source: Acta Crystallogr Sect E Struct Rep Online. 2012 Jul 25;68(Pt 8):o2542. doi: 10.1107/S1600536812032503 (PMC3414987; doi:10.1107/S1600536812032503)
Supplement: Supplementary file 2 [file e-68-o2542-Isup2.hkl]

# 
# h,k,l, Fc-squared, Fo-squared, sigma(Fo-squared) and status flag 
# 
data_I
_shelx_title ' VASULIJT1A in P2(1)/c' 
_shelx_refln_list_code          4 
_shelx_F_calc_maximum      116.94 
_exptl_crystal_F_000       220.00 
_reflns_d_resolution_high  0.6433 
 
loop_ 
 _symmetry_equiv_pos_as_xyz 
 'x, y, z' 
 '-x, y+1/2, -z+1/2' 
 '-x, -y, -z' 
 'x, -y-1/2, z-1/2' 
 
_cell_length_a     3.9084 
_cell_length_b     9.8832 
_cell_length_c    12.0091 
_cell_angle_alpha  90.000 
_cell_angle_beta   93.900 
_cell_angle_gamma  90.000 
 
_shelx_F_squared_multiplier     1.000 
 
loop_ 
 _refln_index_h 
 _refln_index_k 
 _refln_index_l 
 _refln_F_squared_calc 
 _refln_F_squared_meas 
 _refln_F_squared_sigma 
 _refln_observed_status 
   1   0   0     2872.90     3016.01     26.85 o 
   2   0   0      132.59      117.42      1.28 o 
   3   0   0       52.16       53.49      0.77 o 
   4   0   0       61.54       63.82      1.75 o 
   1   1   0     1122.16     1134.91      8.70 o 
   2   1   0      228.19      229.63      1.97 o 
   3   1   0      243.78      243.50      1.93 o 
   4   1   0      124.76      124.73      1.84 o 
   5   1   0        0.00       -0.03      0.38 o 
   0   2   0     1006.57     1038.66     18.54 o 
   1   2   0     1192.39     1359.75     10.14 o 
   2   2   0      261.31      267.55      2.04 o 
   3   2   0      116.59      118.03      1.84 o 
   4   2   0        1.06        1.50      0.39 o 
   5   2   0        4.14        4.06      0.65 o 
   1   3   0      836.87      928.68      7.01 o 
   2   3   0        9.20        7.81      0.23 o 
   3   3   0       15.64       17.79      0.38 o 
   4   3   0       11.11       12.49      0.66 o 
   5   3   0        0.35       -0.04      0.54 o 
   0   4   0      448.37      552.20      8.03 o 
   1   4   0       78.78       89.02      0.99 o 
   2   4   0       93.09      101.99      1.16 o 
   3   4   0        8.41        8.17      0.39 o 
   4   4   0        0.04       -0.19      0.19 o 
   5   4   0        1.15       -0.31      0.53 o 
   1   5   0      439.85      443.58      3.87 o 
   2   5   0        6.28        7.40      0.27 o 
   3   5   0       56.44       51.74      0.82 o 
   4   5   0       37.39       35.98      0.83 o 
   5   5   0        0.33        0.01      0.58 o 
   0   6   0      290.97      279.26      3.49 o 
   1   6   0       68.89       67.74      0.93 o 
   2   6   0      261.25      248.97      2.57 o 
   3   6   0      224.15      217.77      2.39 o 
   4   6   0        3.19        2.61      0.27 o 
   5   6   0        1.22        1.55      0.40 o 
   1   7   0      666.77      674.60      5.84 o 
   2   7   0      142.09      141.48      1.83 o 
   3   7   0      106.81      105.02      1.76 o 
   4   7   0       24.63       25.82      1.80 o 
   5   7   0        0.31       -0.37      0.61 o 
   0   8   0      911.33      876.79     18.15 o 
   1   8   0       45.25       45.29      0.82 o 
   2   8   0       63.55       58.62      1.22 o 
   3   8   0       16.15       15.45      0.67 o 
   4   8   0       17.87       20.04      0.79 o 
   5   8   0       15.00       16.18      1.56 o 
   1   9   0      139.14      139.99      1.91 o 
   2   9   0       93.52       91.83      1.44 o 
   3   9   0        0.07       -0.07      0.29 o 
   4   9   0        8.40       10.39      0.65 o 
   0  10   0       16.55       18.19      2.35 o 
   1  10   0        5.02        5.41      0.66 o 
   2  10   0       29.24       27.10      1.16 o 
   3  10   0        0.62        0.06      0.40 o 
   4  10   0        3.48        3.74      0.62 o 
   1  11   0        0.05       -0.38      0.38 o 
   2  11   0        0.20        0.19      0.36 o 
   3  11   0        0.73        0.02      0.40 o 
   4  11   0        0.01        0.00      0.55 o 
   0  12   0       28.88       25.02      1.35 o 
   1  12   0        2.17        2.38      0.48 o 
   2  12   0       19.21       17.20      0.88 o 
   3  12   0        0.66        0.09      0.55 o 
   1  13   0       34.03       34.87      1.24 o 
   2  13   0       13.62       15.77      1.22 o 
   3  13   0        0.01       -0.40      0.67 o 
   0  14   0        6.65        3.57      1.29 o 
   1  14   0        2.41        3.06      0.71 o 
   2  14   0       31.91       36.05      1.85 o 
   1  15   0       24.23       28.72      3.90 o 
  -5   1   1       11.01       11.49      0.87 o 
  -4   1   1       11.11       10.91      0.61 o 
  -3   1   1        0.02       -0.11      0.11 o 
  -2   1   1       51.78       47.99      0.62 o 
  -1   1   1     2807.12     3034.96     20.29 o 
   0   1   1     1304.45     1403.97      8.76 o 
   1   1   1      200.30      196.94      1.45 o 
   2   1   1        1.56        2.92      0.13 o 
   3   1   1        5.29        5.84      0.26 o 
   4   1   1       41.96       43.28      1.02 o 
   5   1   1        1.61        1.62      0.50 o 
  -5   2   1        0.41        0.22      0.43 o 
  -4   2   1       58.37       59.52      1.28 o 
  -3   2   1       26.77       28.70      0.58 o 
  -2   2   1       27.88       23.10      0.36 o 
  -1   2   1        3.61        5.07      0.34 o 
   0   2   1      204.97      231.39      2.22 o 
   1   2   1      545.31      566.03      5.73 o 
   2   2   1       53.69       56.22      0.71 o 
   3   2   1      224.78      224.61      2.15 o 
   4   2   1        6.13        5.61      0.41 o 
   5   2   1       38.41       39.69      1.73 o 
  -5   3   1        6.53        7.25      0.90 o 
  -4   3   1        0.19        0.22      0.28 o 
  -3   3   1      269.99      265.52      3.29 o 
  -2   3   1       87.61       85.26      0.86 o 
  -1   3   1      246.84      265.08      2.29 o 
   0   3   1      582.41      636.76      5.40 o 
   1   3   1      518.78      566.55      3.75 o 
   2   3   1     1128.71     1189.96      9.64 o 
   3   3   1        7.19        9.48      0.32 o 
   4   3   1       37.72       36.65      0.98 o 
   5   3   1        2.49        1.44      0.64 o 
  -5   4   1        0.64        0.12      0.46 o 
  -4   4   1      103.95      109.84      2.06 o 
  -3   4   1      138.64      138.10      1.76 o 
  -2   4   1      118.14      111.81      1.14 o 
  -1   4   1      576.41      586.35      4.22 o 
   0   4   1     2092.17     2298.75     18.58 o 
   1   4   1      259.89      255.56      2.16 o 
   2   4   1       47.09       53.84      0.73 o 
   3   4   1      275.43      275.65      3.08 o 
   4   4   1        2.16        1.78      0.29 o 
   5   4   1       19.37       22.66      1.49 o 
  -5   5   1        2.73        2.28      1.53 o 
  -4   5   1        6.71        5.26      0.37 o 
  -3   5   1      140.53      135.06      1.58 o 
  -2   5   1      190.74      195.15      1.84 o 
  -1   5   1       54.77       77.32      0.84 o 
   0   5   1        1.32        7.31      0.28 o 
   1   5   1      193.27      214.54      2.07 o 
   2   5   1      560.99      582.93      4.96 o 
   3   5   1       36.94       36.06      0.69 o 
   4   5   1       39.46       39.34      1.02 o 
   5   5   1        4.02        4.14      0.48 o 
  -5   6   1        1.35        0.86      0.34 o 
  -4   6   1        4.03        3.80      0.36 o 
  -3   6   1        0.12       -0.25      0.25 o 
  -2   6   1       89.01       87.28      1.21 o 
  -1   6   1        0.55        1.40      0.25 o 
   0   6   1       58.85       61.34      1.03 o 
   1   6   1      582.22      601.53      5.19 o 
   2   6   1        0.00       -0.26      0.26 o 
   3   6   1        5.68        5.29      0.34 o 
   4   6   1        0.41        0.41      0.22 o 
   5   6   1        3.47        3.72      0.51 o 
  -5   7   1        2.98        2.72      0.71 o 
  -4   7   1        3.41        3.20      0.40 o 
  -3   7   1        0.11        0.02      0.27 o 
  -2   7   1       36.89       36.07      0.79 o 
  -1   7   1        1.53        1.17      0.19 o 
   0   7   1        6.53        9.38      0.67 o 
   1   7   1       22.14       23.80      0.56 o 
   2   7   1       20.44       18.21      0.87 o 
   3   7   1       22.20       22.35      0.84 o 
   4   7   1       14.68       14.47      0.59 o 
   5   7   1        3.49        3.88      0.81 o 
  -5   8   1        0.12        0.43      0.60 o 
  -4   8   1       19.03       17.49      1.43 o 
  -3   8   1       28.53       27.86      1.01 o 
  -2   8   1       26.47       26.56      0.71 o 
  -1   8   1       29.93       27.93      0.67 o 
   0   8   1        0.95        1.05      0.29 o 
   1   8   1        3.29        4.36      0.29 o 
   2   8   1      120.50      120.20      1.99 o 
   3   8   1       40.38       38.30      1.00 o 
   4   8   1        0.99        0.42      0.50 o 
   5   8   1        0.06       -0.16      0.64 o 
  -4   9   1        4.70        5.48      0.52 o 
  -3   9   1        0.23        0.21      0.35 o 
  -2   9   1        0.15        0.04      0.35 o 
  -1   9   1      160.64      151.32      1.72 o 
   0   9   1      158.85      151.82      2.31 o 
   1   9   1        0.22       -0.25      0.25 o 
   2   9   1       12.87       14.01      0.61 o 
   3   9   1        0.02       -0.29      0.29 o 
   4   9   1       24.75       26.87      1.08 o 
  -4  10   1        5.54        5.87      0.95 o 
  -3  10   1        0.12       -0.31      0.31 o 
  -2  10   1       39.21       41.12      0.98 o 
  -1  10   1       43.40       45.01      1.14 o 
   0  10   1       12.86       14.16      0.64 o 
   1  10   1       67.04       70.83      1.65 o 
   2  10   1        4.15        2.70      0.45 o 
   3  10   1       61.04       58.03      1.61 o 
   4  10   1        3.22        2.61      0.59 o 
  -4  11   1        6.50        7.60      0.84 o 
  -3  11   1       16.89       17.77      0.98 o 
  -2  11   1       10.90       10.38      0.67 o 
  -1  11   1       38.51       38.98      1.29 o 
   0  11   1       55.33       60.60      1.23 o 
   1  11   1       24.23       24.14      1.09 o 
   2  11   1       36.13       38.93      1.04 o 
   3  11   1       12.31       11.49      0.94 o 
   4  11   1       16.50       20.11      1.23 o 
  -3  12   1        0.18        0.50      0.56 o 
  -2  12   1        8.73       11.21      0.75 o 
  -1  12   1       11.40       12.25      0.76 o 
   0  12   1       17.70       18.07      0.76 o 
   1  12   1       24.61       31.03      1.12 o 
   2  12   1        0.01       -0.30      0.39 o 
   3  12   1       14.65       17.29      2.03 o 
  -3  13   1        3.69        4.82      0.86 o 
  -2  13   1        6.86        7.24      0.94 o 
  -1  13   1        1.03       -0.30      0.43 o 
   0  13   1        0.52       -0.46      0.46 o 
   1  13   1        6.98        6.82      0.75 o 
   2  13   1       11.23       12.56      1.11 o 
   3  13   1        0.62        1.68      0.71 o 
  -2  14   1        0.62        1.06      0.72 o 
  -1  14   1        0.00       -0.51      0.53 o 
   0  14   1        0.68       -0.14      0.70 o 
   1  14   1        0.98        1.12      0.63 o 
   2  14   1        1.26        1.07      0.74 o 
  -1  15   1        0.03       -0.83      0.83 o 
   0  15   1        0.03       -0.33      0.83 o 
   1  15   1        2.87        3.73      1.05 o 
  -4   0   2        0.01        0.07      0.23 o 
  -3   0   2      164.12      154.85      1.95 o 
  -2   0   2      561.69      653.08      5.61 o 
  -1   0   2    13675.08    13310.28    146.43 o 
   0   0   2     1894.42     1955.51     15.21 o 
   1   0   2        2.41        0.70      0.14 o 
   2   0   2      738.10      759.32     17.76 o 
   3   0   2       21.04       21.77      0.95 o 
   4   0   2       49.08       46.13      1.58 o 
   5   0   2        3.30        2.99      0.56 o 
  -5   1   2       15.37       16.57      1.85 o 
  -4   1   2       65.13       68.91      1.22 o 
  -3   1   2       46.72       45.06      0.65 o 
  -2   1   2     1257.32     1294.16     11.61 o 
  -1   1   2     3079.28     3239.96     22.14 o 
   0   1   2       25.82       21.60      0.28 o 
   1   1   2      421.70      426.13      3.27 o 
   2   1   2      398.30      403.59      7.03 o 
   3   1   2      357.91      358.18      3.52 o 
   4   1   2        0.05       -0.21      0.21 o 
   5   1   2       29.90       36.87      1.62 o 
  -5   2   2        2.29        2.25      0.64 o 
  -4   2   2       19.23       16.64      0.63 o 
  -3   2   2       92.31       93.97      1.24 o 
  -2   2   2        0.73        0.68      0.13 o 
  -1   2   2      357.37      365.28      2.34 o 
   0   2   2     1888.57     2070.88     14.71 o 
   1   2   2     1123.08     1216.56      8.30 o 
   2   2   2      406.40      448.51      5.80 o 
   3   2   2       23.25       27.57      0.65 o 
   4   2   2       11.07       11.80      0.60 o 
   5   2   2        2.13        1.53      0.60 o 
  -5   3   2        1.93        2.08      0.53 o 
  -4   3   2        9.60       10.96      0.63 o 
  -3   3   2        2.50        3.26      0.49 o 
  -2   3   2      404.94      434.58      3.03 o 
  -1   3   2      116.41      134.24      1.06 o 
   0   3   2       88.84       88.61      0.97 o 
   1   3   2       55.98       62.10      0.68 o 
   2   3   2       14.90       15.49      0.37 o 
   3   3   2       34.72       35.12      0.79 o 
   4   3   2        5.07        5.36      0.91 o 
   5   3   2        5.02        5.87      0.86 o 
  -5   4   2        0.45       -0.11      0.53 o 
  -4   4   2        0.79        0.10      0.64 o 
  -3   4   2        6.58        6.65      0.42 o 
  -2   4   2       55.49       61.78      0.64 o 
  -1   4   2      227.70      268.13      2.08 o 
   0   4   2       31.82       33.54      0.52 o 
   1   4   2      155.26      184.64      1.43 o 
   2   4   2        4.73        4.42      0.23 o 
   3   4   2        2.41        1.59      0.27 o 
   4   4   2        0.10       -0.25      0.25 o 
   5   4   2        0.17       -0.07      0.54 o 
  -5   5   2       14.05       14.16      1.04 o 
  -4   5   2       54.58       53.36      1.02 o 
  -3   5   2       10.40       10.68      0.47 o 
  -2   5   2      325.31      321.48      2.78 o 
  -1   5   2        0.38        0.13      0.09 o 
   0   5   2       81.55       80.61      1.02 o 
   1   5   2       42.85       37.93      0.57 o 
   2   5   2        8.86        7.54      0.37 o 
   3   5   2       48.75       44.78      0.80 o 
   4   5   2        8.97        7.69      0.45 o 
   5   5   2        7.24        6.36      0.92 o 
  -5   6   2        0.00       -0.32      0.45 o 
  -4   6   2       28.46       26.11      0.76 o 
  -3   6   2      111.39      111.28      2.14 o 
  -2   6   2       15.93       16.08      0.50 o 
  -1   6   2      220.77      208.69      1.97 o 
   0   6   2      323.29      318.77      3.04 o 
   1   6   2      426.60      421.88      3.79 o 
   2   6   2      588.34      578.94      5.09 o 
   3   6   2       11.66       11.61      0.45 o 
   4   6   2       12.91       13.02      0.61 o 
   5   6   2        2.46        1.77      0.47 o 
  -5   7   2        7.37        6.09      1.45 o 
  -4   7   2       51.74       54.41      1.19 o 
  -3   7   2       27.61       29.43      0.86 o 
  -2   7   2      355.60      351.19      3.50 o 
  -1   7   2       80.05       69.54      0.95 o 
   0   7   2      535.75      557.19      5.03 o 
   1   7   2      197.89      181.48      1.94 o 
   2   7   2       66.96       66.96      1.04 o 
   3   7   2       44.99       44.92      1.25 o 
   4   7   2        0.22       -0.01      0.25 o 
   5   7   2        5.48        4.85      0.66 o 
  -5   8   2        7.93        9.76      1.15 o 
  -4   8   2        1.46        0.67      0.45 o 
  -3   8   2       77.83       76.55      1.48 o 
  -2   8   2        0.70        0.64      0.26 o 
  -1   8   2      535.95      518.12      4.39 o 
   0   8   2      170.74      159.47      2.34 o 
   1   8   2        1.81        0.96      0.22 o 
   2   8   2       60.34       56.83      1.38 o 
   3   8   2       25.51       24.55      0.94 o 
   4   8   2       39.49       40.74      1.23 o 
   5   8   2        2.15        1.34      0.87 o 
  -4   9   2        0.03       -0.30      0.30 o 
  -3   9   2       12.31       12.54      0.66 o 
  -2   9   2       95.81       97.18      1.51 o 
  -1   9   2       37.68       35.76      0.74 o 
   0   9   2       83.02       80.27      1.29 o 
   1   9   2      188.63      179.99      2.66 o 
   2   9   2        1.29        0.89      0.31 o 
   3   9   2       51.48       51.44      1.44 o 
   4   9   2        0.67       -0.19      0.39 o 
  -4  10   2        2.76        2.50      0.51 o 
  -3  10   2       20.45       18.93      1.10 o 
  -2  10   2        0.91        0.54      0.43 o 
  -1  10   2        8.04        8.41      0.47 o 
   0  10   2       11.95       11.61      0.55 o 
   1  10   2       15.10       12.39      0.65 o 
   2  10   2        1.30        0.09      0.34 o 
   3  10   2        0.47        0.82      0.47 o 
   4  10   2        0.60        0.79      0.50 o 
  -4  11   2        0.18       -0.15      0.68 o 
  -3  11   2        0.01       -0.19      0.43 o 
  -2  11   2        0.00       -0.29      0.34 o 
  -1  11   2        0.17       -0.32      0.32 o 
   0  11   2        1.79        1.14      0.34 o 
   1  11   2        0.72        0.73      0.38 o 
   2  11   2        0.49       -0.06      0.38 o 
   3  11   2        0.74        0.27      0.54 o 
   4  11   2        2.28        2.30      0.66 o 
  -3  12   2        7.92        6.10      1.26 o 
  -2  12   2        0.69       -0.31      0.39 o 
  -1  12   2       26.18       24.16      0.99 o 
   0  12   2        8.45        8.45      0.66 o 
   1  12   2        8.60        6.54      0.61 o 
   2  12   2        0.09        0.12      0.48 o 
   3  12   2        1.96        1.64      0.66 o 
  -3  13   2        0.05       -0.46      0.59 o 
  -2  13   2       12.38       11.24      1.75 o 
  -1  13   2        0.22       -0.41      0.41 o 
   0  13   2       38.75       42.07      1.57 o 
   1  13   2       53.01       58.64      1.57 o 
   2  13   2        0.38        0.26      0.72 o 
   3  13   2        6.10        4.81      0.87 o 
  -2  14   2        7.21        7.12      0.99 o 
  -1  14   2        5.78        4.31      0.76 o 
   0  14   2        1.67        1.22      0.82 o 
   1  14   2       13.56       13.38      1.27 o 
   2  14   2       12.92       13.93      1.25 o 
  -1  15   2        0.00       -0.61      1.92 o 
   0  15   2       27.85       35.44      1.98 o 
   1  15   2       16.93       20.91      1.61 o 
  -5   1   3        6.30        5.70      1.05 o 
  -4   1   3        0.00       -0.20      0.20 o 
  -3   1   3        0.80        1.15      0.12 o 
  -2   1   3      958.37     1031.50      6.86 o 
  -1   1   3       90.94       94.04      0.70 o 
   0   1   3        5.87       10.71      0.20 o 
   1   1   3       37.98       33.55      0.46 o 
   2   1   3        0.20        0.11      0.09 o 
   3   1   3      103.22      100.55      1.46 o 
   4   1   3       28.30       28.26      1.83 o 
   5   1   3        8.81        9.27      0.62 o 
  -5   2   3        6.96        7.72      0.67 o 
  -4   2   3        9.71       11.19      0.55 o 
  -3   2   3       13.67       12.99      0.31 o 
  -2   2   3      265.46      280.73      2.21 o 
  -1   2   3       29.05       41.32      0.46 o 
   0   2   3     1797.05     1847.72     12.23 o 
   1   2   3       62.31       78.55      0.79 o 
   2   2   3      511.89      505.44      5.53 o 
   3   2   3       62.32       62.67      1.10 o 
   4   2   3      125.51      126.08      2.31 o 
   5   2   3       40.74       40.82      1.90 o 
  -5   3   3        1.66        1.74      0.51 o 
  -4   3   3       26.89       26.87      0.83 o 
  -3   3   3       13.60       12.78      0.36 o 
  -2   3   3      173.99      180.45      1.43 o 
  -1   3   3      997.25     1029.97      8.39 o 
   0   3   3      605.59      703.01      5.10 o 
   1   3   3     1980.62     2161.04     16.18 o 
   2   3   3      138.29      159.82      1.45 o 
   3   3   3      132.64      119.41      1.79 o 
   4   3   3       84.74       86.13      1.80 o 
   5   3   3        1.97        1.93      0.68 o 
  -5   4   3       28.36       31.45      2.02 o 
  -4   4   3       55.96       56.09      1.54 o 
  -3   4   3       52.82       49.56      0.83 o 
  -2   4   3       60.40       52.34      0.70 o 
  -1   4   3      929.32     1006.96      7.62 o 
   0   4   3      609.50      634.10      4.95 o 
   1   4   3      101.02      100.65      1.06 o 
   2   4   3      578.72      573.25      4.55 o 
   3   4   3       33.31       30.62      0.82 o 
   4   4   3       35.15       35.27      1.43 o 
   5   4   3       31.00       32.68      1.86 o 
  -5   5   3        0.12       -0.47      0.47 o 
  -4   5   3       19.21       20.60      0.63 o 
  -3   5   3       79.97       79.67      1.30 o 
  -2   5   3        0.08        0.08      0.18 o 
  -1   5   3      251.59      243.21      2.18 o 
   0   5   3       18.83       25.21      0.53 o 
   1   5   3     1000.87     1066.72      7.60 o 
   2   5   3       88.66       93.75      1.03 o 
   3   5   3      172.38      165.31      2.12 o 
   4   5   3       42.57       43.08      1.03 o 
   5   5   3        6.74        7.07      1.68 o 
  -5   6   3        0.89        0.73      0.56 o 
  -4   6   3        0.38        0.23      0.30 o 
  -3   6   3        2.24        2.58      0.34 o 
  -2   6   3        0.76        0.41      0.20 o 
  -1   6   3      158.57      172.82      1.73 o 
   0   6   3      745.53      772.54      6.67 o 
   1   6   3        0.12        0.33      0.49 o 
   2   6   3        7.97        8.62      0.40 o 
   3   6   3       26.99       26.39      0.81 o 
   4   6   3        3.39        3.09      0.37 o 
   5   6   3        3.13        2.40      0.54 o 
  -5   7   3        0.36       -0.01      0.60 o 
  -4   7   3        0.93        1.07      0.33 o 
  -3   7   3        1.59        1.55      0.35 o 
  -2   7   3       26.79       25.23      0.68 o 
  -1   7   3        0.82        0.12      0.17 o 
   0   7   3       45.54       40.18      0.79 o 
   1   7   3      130.21      126.89      1.56 o 
   2   7   3       82.50       81.21      1.34 o 
   3   7   3       43.56       41.70      0.99 o 
   4   7   3       14.64       12.86      0.66 o 
   5   7   3        5.00        4.58      0.66 o 
  -5   8   3        3.76        3.38      0.80 o 
  -4   8   3        1.34        1.30      0.38 o 
  -3   8   3       21.48       19.36      1.02 o 
  -2   8   3       35.63       32.40      0.80 o 
  -1   8   3        2.51        1.18      0.28 o 
   0   8   3        1.02        0.18      0.23 o 
   1   8   3       93.74       91.21      1.33 o 
   2   8   3       17.10       15.88      0.62 o 
   3   8   3        5.38        4.74      0.52 o 
   4   8   3        0.85        0.60      0.35 o 
   5   8   3        1.54        1.59      0.88 o 
  -4   9   3        0.10        0.07      0.34 o 
  -3   9   3        1.98        1.72      0.39 o 
  -2   9   3       55.23       51.97      1.08 o 
  -1   9   3       75.00       69.93      1.20 o 
   0   9   3        0.20       -0.05      0.22 o 
   1   9   3      153.19      154.75      1.97 o 
   2   9   3       21.57       22.00      0.78 o 
   3   9   3       44.04       42.26      1.32 o 
   4   9   3        8.60        8.49      1.34 o 
  -4  10   3        0.13       -0.37      0.37 o 
  -3  10   3       19.06       19.17      1.23 o 
  -2  10   3       58.30       58.98      1.21 o 
  -1  10   3        2.70        2.96      0.36 o 
   0  10   3      111.57      114.75      1.71 o 
   1  10   3        1.99        0.85      0.33 o 
   2  10   3      164.51      162.91      2.81 o 
   3  10   3       28.90       30.73      1.21 o 
   4  10   3        6.93        7.96      0.83 o 
  -4  11   3        6.89        6.62      0.79 o 
  -3  11   3        5.65        5.49      0.67 o 
  -2  11   3       14.74       15.60      0.80 o 
  -1  11   3       49.86       52.49      1.34 o 
   0  11   3       21.69       19.84      0.75 o 
   1  11   3       55.30       52.71      1.32 o 
   2  11   3        0.04       -0.36      0.36 o 
   3  11   3       19.11       18.91      1.04 o 
   4  11   3       10.89       11.51      1.00 o 
  -3  12   3        2.23        2.05      1.81 o 
  -2  12   3        4.79        5.17      0.69 o 
  -1  12   3       15.72       16.42      0.84 o 
   0  12   3       58.29       68.97      1.61 o 
   1  12   3        2.53        3.22      0.52 o 
   2  12   3       53.97       55.81      1.68 o 
   3  12   3       15.36       17.16      1.23 o 
  -3  13   3        4.49        5.04      0.88 o 
  -2  13   3        0.45       -0.47      0.53 o 
  -1  13   3        0.21       -0.51      0.55 o 
   0  13   3        3.09        2.79      0.71 o 
   1  13   3       25.77       28.79      1.16 o 
   2  13   3        3.35        3.84      0.82 o 
   3  13   3        2.77        3.06      0.77 o 
  -2  14   3        0.12       -0.19      0.67 o 
  -1  14   3        1.58        1.59      1.19 o 
   0  14   3        0.59        0.40      0.74 o 
   1  14   3        0.77        0.61      0.79 o 
   2  14   3        0.19       -0.24      0.76 o 
   0  15   3        2.05        2.39      1.11 o 
  -5   0   4        1.35        0.96      0.83 o 
  -4   0   4       46.72       46.38      1.34 o 
  -3   0   4       17.26       18.16      0.74 o 
  -2   0   4      615.77      646.71      6.21 o 
  -1   0   4      238.77      230.63      2.19 o 
   0   0   4        2.09        1.17      0.12 o 
   1   0   4     2002.38     2177.76     28.89 o 
   2   0   4        0.06        0.01      0.14 o 
   3   0   4       87.96       82.67      2.36 o 
   4   0   4       54.01       54.50      1.98 o 
   5   0   4        3.34        4.12      0.67 o 
  -5   1   4       10.14       10.71      1.12 o 
  -4   1   4        1.88        1.23      0.20 o 
  -3   1   4      425.33      423.28      3.52 o 
  -2   1   4     1263.31     1349.41      9.94 o 
  -1   1   4        5.30        2.03      0.14 o 
   0   1   4      488.01      491.91      3.42 o 
   1   1   4       82.39       79.02      0.90 o 
   2   1   4      372.74      364.46      4.13 o 
   3   1   4        6.85        6.14      0.34 o 
   4   1   4      120.69      122.18      2.33 o 
   5   1   4        4.53        4.88      1.13 o 
  -5   2   4        1.63        1.33      0.40 o 
  -4   2   4       41.59       43.23      1.44 o 
  -3   2   4       88.30       89.69      1.02 o 
  -2   2   4       39.84       34.27      0.53 o 
  -1   2   4      161.75      156.72      1.50 o 
   0   2   4     1435.19     1549.94     10.19 o 
   1   2   4      796.64      859.23      6.17 o 
   2   2   4      204.23      224.22      2.76 o 
   3   2   4       33.07       31.56      0.77 o 
   4   2   4       11.47       12.60      0.73 o 
   5   2   4       20.08       22.91      0.98 o 
  -5   3   4        3.57        3.61      0.60 o 
  -4   3   4        0.39        0.07      0.27 o 
  -3   3   4       26.09       24.46      0.99 o 
  -2   3   4       59.63       64.46      0.67 o 
  -1   3   4       12.05       15.09      0.34 o 
   0   3   4       15.34       11.09      0.27 o 
   1   3   4        3.38        2.71      0.15 o 
   2   3   4       17.71       15.54      0.54 o 
   3   3   4       13.70       12.14      0.64 o 
   4   3   4        1.60        2.06      0.78 o 
   5   3   4        2.45        2.66      0.76 o 
  -5   4   4        0.27        0.18      0.46 o 
  -4   4   4        0.81        1.26      0.22 o 
  -3   4   4       19.09       21.31      0.55 o 
  -2   4   4       42.30       45.21      1.11 o 
  -1   4   4        3.31        2.66      0.17 o 
   0   4   4       13.67       18.18      0.43 o 
   1   4   4        2.28        1.98      0.26 o 
   2   4   4        4.52        4.00      0.23 o 
   3   4   4       16.99       15.11      0.82 o 
   4   4   4       12.19       11.32      0.70 o 
   5   4   4        2.02        1.21      0.72 o 
  -5   5   4       15.54       16.46      1.14 o 
  -4   5   4        2.64        3.05      0.38 o 
  -3   5   4       80.86       76.01      1.16 o 
  -2   5   4       12.81       13.21      0.40 o 
  -1   5   4        0.03       -0.12      0.12 o 
   0   5   4      299.81      307.88      2.93 o 
   1   5   4        0.21       -0.13      0.13 o 
   2   5   4       23.12       20.10      0.54 o 
   3   5   4       18.13       18.08      0.68 o 
   4   5   4       24.41       22.24      1.18 o 
   5   5   4        3.88        3.42      0.64 o 
  -5   6   4        0.36        0.04      0.60 o 
  -4   6   4       32.19       33.67      0.90 o 
  -3   6   4       52.77       52.62      1.10 o 
  -2   6   4       87.11       86.79      1.26 o 
  -1   6   4      201.85      193.54      2.08 o 
   0   6   4      375.91      389.15      3.67 o 
   1   6   4      661.68      640.01      5.12 o 
   2   6   4        6.48        5.30      0.31 o 
   3   6   4       61.10       59.18      1.30 o 
   4   6   4        2.80        2.36      0.38 o 
   5   6   4       13.06       12.51      0.93 o 
  -5   7   4       10.25       12.50      1.10 o 
  -4   7   4        0.38        0.16      0.30 o 
  -3   7   4       87.24       85.92      1.55 o 
  -2   7   4       87.72       81.68      1.27 o 
  -1   7   4      158.26      167.16      1.94 o 
   0   7   4      117.96      102.72      1.40 o 
   1   7   4        0.77        1.62      0.24 o 
   2   7   4       93.24       91.10      1.32 o 
   3   7   4        5.32        5.13      0.47 o 
   4   7   4       28.82       28.68      0.98 o 
   5   7   4        2.33        1.76      0.59 o 
  -5   8   4        0.00       -0.43      1.17 o 
  -4   8   4       24.84       26.83      0.93 o 
  -3   8   4        2.57        2.78      0.40 o 
  -2   8   4      127.99      126.07      2.18 o 
  -1   8   4      215.72      203.11      2.11 o 
   0   8   4        9.02        7.45      0.41 o 
   1   8   4       90.26       87.45      1.32 o 
   2   8   4       27.92       28.98      0.96 o 
   3   8   4       62.43       59.49      2.01 o 
   4   8   4        6.39        5.98      0.57 o 
  -4   9   4        0.00       -0.13      0.34 o 
  -3   9   4       27.42       31.43      1.01 o 
  -2   9   4       42.34       38.41      0.94 o 
  -1   9   4       24.93       25.06      0.73 o 
   0   9   4      131.90      123.05      1.72 o 
   1   9   4       16.66       19.93      0.66 o 
   2   9   4       96.15      101.34      1.73 o 
   3   9   4        1.93        0.78      0.52 o 
   4   9   4        2.79        4.05      0.62 o 
  -4  10   4        6.56        6.48      0.67 o 
  -3  10   4        4.52        4.69      0.87 o 
  -2  10   4        0.48        0.46      0.31 o 
  -1  10   4        3.25        3.08      0.38 o 
   0  10   4        0.17       -0.20      0.27 o 
   1  10   4        1.84        1.23      0.38 o 
   2  10   4        9.03        9.50      0.95 o 
   3  10   4        0.13       -0.13      0.92 o 
   4  10   4        0.08        0.20      0.52 o 
  -4  11   4        0.15        0.94      0.63 o 
  -3  11   4        0.70       -0.43      0.48 o 
  -2  11   4        1.52        0.96      0.41 o 
  -1  11   4        0.81        0.25      0.36 o 
   0  11   4        0.05       -0.05      0.30 o 
   1  11   4        0.30       -0.39      0.39 o 
   2  11   4        0.26        0.90      0.45 o 
   3  11   4        2.28        2.08      0.67 o 
  -3  12   4        0.43       -0.11      0.79 o 
  -2  12   4       14.92       13.35      1.09 o 
  -1  12   4       13.55       14.65      0.83 o 
   0  12   4        0.39        0.48      0.44 o 
   1  12   4        2.10        2.42      0.50 o 
   2  12   4        2.08        1.82      0.73 o 
   3  12   4       10.98       11.47      1.07 o 
  -3  13   4        2.33        1.34      0.73 o 
  -2  13   4        1.17        0.20      0.63 o 
  -1  13   4       17.39       19.64      1.12 o 
   0  13   4       48.60       56.42      1.83 o 
   1  13   4        0.82       -0.43      0.43 o 
   2  13   4       14.13       13.36      1.18 o 
  -2  14   4        3.17        1.45      0.80 o 
  -1  14   4        9.99        9.26      1.46 o 
   0  14   4        0.39        0.24      0.72 o 
   1  14   4        6.08        7.70      1.96 o 
   2  14   4        0.57       -0.07      0.92 o 
   0  15   4        9.46        6.85      1.77 o 
  -5   1   5        0.27        0.56      0.62 o 
  -4   1   5        4.23        3.31      0.28 o 
  -3   1   5      111.28      107.08      1.36 o 
  -2   1   5       32.75       30.35      0.46 o 
  -1   1   5      181.00      189.10      1.47 o 
   0   1   5      263.63      271.77      2.54 o 
   1   1   5        1.19        1.76      0.29 o 
   2   1   5       85.40       82.16      0.97 o 
   3   1   5      191.59      182.64      3.08 o 
   4   1   5       44.58       46.95      2.17 o 
   5   1   5        0.56        0.71      0.37 o 
  -5   2   5        0.82        0.94      0.39 o 
  -4   2   5       20.45       20.16      0.57 o 
  -3   2   5      297.93      295.66      2.96 o 
  -2   2   5        6.94        9.21      0.25 o 
  -1   2   5      894.56      897.45      6.94 o 
   0   2   5        6.85        4.77      0.18 o 
   1   2   5      580.56      567.26      4.22 o 
   2   2   5      257.78      246.68      2.33 o 
   3   2   5      141.17      136.14      2.52 o 
   4   2   5       49.45       47.38      2.13 o 
   5   2   5        0.00        0.39      0.36 o 
  -5   3   5        1.09        0.22      0.38 o 
  -4   3   5        6.75        7.52      0.91 o 
  -3   3   5       42.63       38.77      0.81 o 
  -2   3   5      479.46      464.66      4.05 o 
  -1   3   5       70.56       86.68      1.01 o 
   0   3   5     1316.82     1431.28      9.50 o 
   1   3   5      753.68      813.80      5.94 o 
   2   3   5      220.05      199.63      2.23 o 
   3   3   5      378.25      355.84      5.33 o 
   4   3   5        2.82        2.53      0.42 o 
   5   3   5        8.53        9.48      0.73 o 
  -5   4   5        8.99       11.01      0.92 o 
  -4   4   5       12.16       11.22      0.81 o 
  -3   4   5       27.96       29.34      0.58 o 
  -2   4   5       46.07       48.19      0.92 o 
  -1   4   5      644.14      654.00      4.83 o 
   0   4   5      444.34      461.16      3.76 o 
   1   4   5      571.60      542.47      4.44 o 
   2   4   5      224.29      209.23      1.95 o 
   3   4   5        1.50        1.11      0.29 o 
   4   4   5      119.71      118.37      3.42 o 
   5   4   5        0.66        0.82      0.43 o 
  -5   5   5        2.24        3.34      0.69 o 
  -4   5   5       23.73       26.77      0.77 o 
  -3   5   5        7.64        7.33      0.39 o 
  -2   5   5      335.34      330.66      2.95 o 
  -1   5   5       13.13       11.63      0.33 o 
   0   5   5      726.03      747.69      7.76 o 
   1   5   5      156.63      161.54      1.66 o 
   2   5   5      196.38      186.57      2.05 o 
   3   5   5      106.65      108.31      1.89 o 
   4   5   5        2.82        2.95      0.40 o 
   5   5   5        9.81        8.67      0.81 o 
  -5   6   5        0.19        0.21      0.53 o 
  -4   6   5        0.01       -0.08      0.38 o 
  -3   6   5        2.75        2.64      0.34 o 
  -2   6   5       38.38       38.53      0.70 o 
  -1   6   5      181.41      182.04      1.88 o 
   0   6   5        2.35        2.99      0.27 o 
   1   6   5       48.69       43.62      0.81 o 
   2   6   5      264.65      252.56      2.67 o 
   3   6   5        0.18       -0.01      0.25 o 
   4   6   5        4.65        4.86      0.49 o 
   5   6   5        0.74        0.79      0.51 o 
  -5   7   5        0.05        0.05      0.69 o 
  -4   7   5        1.77        0.67      0.53 o 
  -3   7   5       23.37       22.10      0.78 o 
  -2   7   5       28.03       28.36      0.74 o 
  -1   7   5      185.03      180.61      2.09 o 
   0   7   5      159.93      158.62      1.90 o 
   1   7   5      103.81      100.01      1.25 o 
   2   7   5       35.68       32.22      0.95 o 
   3   7   5       30.98       26.36      0.94 o 
   4   7   5        9.34        7.89      0.60 o 
   5   7   5        0.03       -0.22      0.50 o 
  -5   8   5        0.00       -0.68      0.68 o 
  -4   8   5        4.01        3.58      0.59 o 
  -3   8   5        8.73        6.75      0.53 o 
  -2   8   5        0.30       -0.09      0.25 o 
  -1   8   5        1.65        1.78      0.30 o 
   0   8   5        1.87        2.24      0.28 o 
   1   8   5        4.12        3.23      0.29 o 
   2   8   5        8.16        8.33      0.58 o 
   3   8   5        9.82        8.97      0.64 o 
   4   8   5       12.11       11.51      1.01 o 
  -4   9   5        2.29        2.84      0.52 o 
  -3   9   5        6.08        5.20      0.53 o 
  -2   9   5       32.38       31.29      0.88 o 
  -1   9   5        0.37       -0.04      0.25 o 
   0   9   5      257.79      258.80      2.90 o 
   1   9   5       50.63       51.42      1.12 o 
   2   9   5       30.94       27.69      1.16 o 
   3   9   5       26.22       26.31      1.27 o 
   4   9   5        0.05       -0.28      0.43 o 
  -4  10   5        5.16        4.90      0.63 o 
  -3  10   5       32.20       31.60      1.08 o 
  -2  10   5        0.43        0.61      0.31 o 
  -1  10   5      115.95      115.15      1.76 o 
   0  10   5        7.04        6.57      0.51 o 
   1  10   5      144.22      145.27      2.29 o 
   2  10   5       65.01       69.90      1.76 o 
   3  10   5        6.21        5.25      0.75 o 
   4  10   5       13.47       13.33      1.47 o 
  -4  11   5        2.69        3.24      0.73 o 
  -3  11   5        2.69        3.60      0.57 o 
  -2  11   5       32.41       33.93      1.12 o 
  -1  11   5        0.20       -0.34      0.34 o 
   0  11   5       42.07       39.50      1.04 o 
   1  11   5       50.07       52.90      1.37 o 
   2  11   5        9.17        8.13      0.73 o 
   3  11   5       32.43       34.12      1.89 o 
  -3  12   5        1.40        1.62      0.69 o 
  -2  12   5        6.76        6.19      0.90 o 
  -1  12   5       67.96       76.51      1.77 o 
   0  12   5       10.90        9.19      0.84 o 
   1  12   5       57.06       60.05      1.54 o 
   2  12   5       30.97       32.01      1.66 o 
   3  12   5        0.17        0.40      0.59 o 
  -2  13   5        2.29        1.75      0.98 o 
  -1  13   5        0.03        0.10      0.55 o 
   0  13   5       26.07       28.53      1.38 o 
   1  13   5        9.58       10.65      0.93 o 
   2  13   5        0.29        0.28      0.61 o 
  -2  14   5        0.58        0.48      1.06 o 
  -1  14   5        0.09       -0.04      1.01 o 
   0  14   5        0.24       -0.61      0.74 o 
   1  14   5        0.63       -0.06      0.76 o 
  -5   0   6        3.95        3.21      1.20 o 
  -4   0   6        3.12        4.52      0.81 o 
  -3   0   6        4.09        4.30      0.77 o 
  -2   0   6      105.08       95.33      1.38 o 
  -1   0   6       19.13       15.85      0.45 o 
   0   0   6      966.56      977.62     10.75 o 
   1   0   6        1.50        0.38      0.17 o 
   2   0   6      379.10      367.40      7.95 o 
   3   0   6      375.98      369.62      7.80 o 
   4   0   6       28.42       29.18      1.55 o 
   5   0   6        6.90        5.35      0.86 o 
  -5   1   6        0.02        0.13      0.37 o 
  -4   1   6       72.00       71.96      1.06 o 
  -3   1   6      201.86      205.13      2.25 o 
  -2   1   6       42.52       39.42      0.45 o 
  -1   1   6      415.85      419.47      3.24 o 
   0   1   6       25.17       32.36      0.61 o 
   1   1   6      181.44      171.36      1.78 o 
   2   1   6       45.61       42.54      0.68 o 
   3   1   6      257.24      251.45      4.07 o 
   4   1   6       32.18       35.32      1.23 o 
   5   1   6        4.60        4.23      0.56 o 
  -5   2   6       10.00        9.79      0.70 o 
  -4   2   6       42.40       42.97      0.88 o 
  -3   2   6        1.73        1.33      0.22 o 
  -2   2   6        1.18        0.71      0.25 o 
  -1   2   6      331.65      357.72      2.79 o 
   0   2   6      644.68      676.32      5.05 o 
   1   2   6      168.33      184.06      1.63 o 
   2   2   6      121.78      117.94      1.34 o 
   3   2   6        8.60        7.35      0.59 o 
   4   2   6       24.72       22.24      1.29 o 
   5   2   6       14.17       14.98      0.91 o 
  -5   3   6        1.04        1.21      0.32 o 
  -4   3   6        3.15        2.42      0.26 o 
  -3   3   6       14.92       14.74      0.44 o 
  -2   3   6        0.07        0.19      0.24 o 
  -1   3   6      159.79      152.40      1.53 o 
   0   3   6       13.17       14.72      0.36 o 
   1   3   6        3.42        4.37      0.27 o 
   2   3   6       22.48       20.26      0.52 o 
   3   3   6       27.85       26.07      1.46 o 
   4   3   6       31.49       30.92      1.16 o 
   5   3   6        0.54        0.57      0.41 o 
  -5   4   6        0.89        0.74      0.35 o 
  -4   4   6        1.71        1.47      0.24 o 
  -3   4   6        1.43        0.97      0.24 o 
  -2   4   6        0.06       -0.17      0.17 o 
  -1   4   6        2.59        3.17      0.20 o 
   0   4   6        0.02       -0.19      0.19 o 
   1   4   6        1.33        0.98      0.17 o 
   2   4   6       95.53       84.77      1.04 o 
   3   4   6       37.30       32.90      0.97 o 
   4   4   6        1.45        0.86      0.32 o 
   5   4   6        0.01       -0.22      0.34 o 
  -5   5   6        0.27        0.65      0.57 o 
  -4   5   6       10.14        9.63      0.49 o 
  -3   5   6       15.91       17.62      0.59 o 
  -2   5   6        0.02       -0.19      0.19 o 
  -1   5   6      253.35      244.14      2.24 o 
   0   5   6        1.11        1.48      0.19 o 
   1   5   6        5.02        5.02      0.35 o 
   2   5   6        0.06       -0.08      0.18 o 
   3   5   6       53.90       52.47      1.27 o 
   4   5   6        9.33        9.01      0.60 o 
   5   5   6       11.62       11.75      1.02 o 
  -5   6   6        6.14        6.30      0.87 o 
  -4   6   6       23.42       25.77      0.85 o 
  -3   6   6       12.81       11.83      0.81 o 
  -2   6   6       38.33       37.41      0.71 o 
  -1   6   6      169.57      171.41      1.72 o 
   0   6   6      409.17      392.73      4.81 o 
   1   6   6        0.19        0.19      0.17 o 
   2   6   6      123.94      131.98      1.69 o 
   3   6   6        0.02        0.07      0.28 o 
   4   6   6       21.98       22.30      0.93 o 
   5   6   6        8.60        8.79      0.67 o 
  -5   7   6        0.35       -0.09      0.72 o 
  -4   7   6        9.10        9.75      0.60 o 
  -3   7   6       31.43       32.01      0.96 o 
  -2   7   6       15.46       15.84      0.74 o 
  -1   7   6       77.90       71.14      1.16 o 
   0   7   6       16.41       11.83      0.52 o 
   1   7   6      222.25      223.66      2.49 o 
   2   7   6       14.36       12.99      0.51 o 
   3   7   6       86.66       86.10      1.98 o 
   4   7   6       19.68       21.61      0.95 o 
  -4   8   6        1.47        1.71      0.41 o 
  -3   8   6       19.47       18.54      0.79 o 
  -2   8   6      119.55      116.95      2.43 o 
  -1   8   6        5.19        3.82      0.41 o 
   0   8   6       62.59       62.71      1.14 o 
   1   8   6       11.56       12.06      0.68 o 
   2   8   6       86.24       86.13      1.82 o 
   3   8   6       26.42       28.76      1.08 o 
   4   8   6       15.17       14.22      0.83 o 
  -4   9   6        3.73        4.14      0.58 o 
  -3   9   6       13.19       12.28      0.70 o 
  -2   9   6        4.95        5.76      0.47 o 
  -1   9   6       33.24       32.76      1.00 o 
   0   9   6       33.60       37.67      0.93 o 
   1   9   6       80.17       81.92      1.57 o 
   2   9   6        2.60        2.32      0.47 o 
   3   9   6        9.12        8.52      0.84 o 
   4   9   6        3.63        5.44      0.90 o 
  -4  10   6        1.50        1.65      0.53 o 
  -3  10   6        0.02       -0.36      0.36 o 
  -2  10   6        0.89        0.76      0.35 o 
  -1  10   6        4.23        3.94      0.44 o 
   0  10   6        1.42        1.47      0.34 o 
   1  10   6       26.38       27.79      0.97 o 
   2  10   6        0.77        0.06      0.41 o 
   3  10   6        0.71       -0.45      0.45 o 
   4  10   6        3.90        3.92      0.75 o 
  -3  11   6        2.76        2.64      0.59 o 
  -2  11   6        0.27        0.58      0.41 o 
  -1  11   6        0.40        0.80      0.36 o 
   0  11   6        1.11        0.47      0.40 o 
   1  11   6        2.12        1.78      0.44 o 
   2  11   6        0.02        0.17      0.74 o 
   3  11   6        0.09       -0.52      0.52 o 
  -3  12   6        3.50        3.55      0.79 o 
  -2  12   6        8.24        6.25      1.34 o 
  -1  12   6        5.02        5.40      0.65 o 
   0  12   6        0.07       -0.27      0.51 o 
   1  12   6        0.76        0.38      0.47 o 
   2  12   6       25.75       25.87      1.51 o 
   3  12   6        3.85        4.01      0.80 o 
  -2  13   6        3.01        2.97      0.81 o 
  -1  13   6       11.74       11.19      1.16 o 
   0  13   6        9.28        7.89      1.08 o 
   1  13   6       20.25       21.44      3.67 o 
   2  13   6        0.42       -0.34      0.57 o 
  -1  14   6        0.11        0.22      0.80 o 
   0  14   6        5.09        5.89      1.07 o 
   1  14   6        0.00       -0.66      1.00 o 
  -5   1   7        0.45        0.10      0.35 o 
  -4   1   7        2.61        2.28      0.29 o 
  -3   1   7       17.73       18.15      0.45 o 
  -2   1   7       94.52       96.35      0.99 o 
  -1   1   7      104.82       97.53      1.11 o 
   0   1   7       12.07       10.37      0.41 o 
   1   1   7       14.20       14.94      0.44 o 
   2   1   7      563.15      547.85      4.86 o 
   3   1   7       51.31       52.53      1.49 o 
   4   1   7        5.00        5.08      0.57 o 
   5   1   7        2.15        1.84      0.81 o 
  -5   2   7       10.36        9.18      0.57 o 
  -4   2   7      101.19      100.55      1.45 o 
  -3   2   7        9.05       10.00      0.40 o 
  -2   2   7      193.84      193.73      1.57 o 
  -1   2   7      123.37      123.40      1.33 o 
   0   2   7      205.64      191.13      1.73 o 
   1   2   7      333.55      308.04      3.00 o 
   2   2   7       11.41       11.93      0.42 o 
   3   2   7       11.95       12.04      0.75 o 
   4   2   7        1.18        1.67      0.45 o 
   5   2   7       11.71        9.87      0.80 o 
  -5   3   7        4.45        5.32      0.42 o 
  -4   3   7        0.34       -0.29      0.29 o 
  -3   3   7       94.55       92.53      1.22 o 
  -2   3   7        5.42        5.88      0.57 o 
  -1   3   7      412.57      420.33      3.31 o 
   0   3   7      980.59      980.37      7.72 o 
   1   3   7      135.98      128.90      1.54 o 
   2   3   7      510.20      491.58      4.54 o 
   3   3   7       31.46       32.09      1.54 o 
   4   3   7       31.60       34.19      1.29 o 
   5   3   7        7.29        8.61      0.79 o 
  -5   4   7        0.63        0.05      0.41 o 
  -4   4   7       13.79       15.52      0.53 o 
  -3   4   7        3.59        4.05      0.34 o 
  -2   4   7      297.17      296.48      2.57 o 
  -1   4   7      386.90      384.97      6.81 o 
   0   4   7      124.67      108.59      1.39 o 
   1   4   7      532.72      501.59      4.25 o 
   2   4   7       30.74       28.63      0.77 o 
   3   4   7      220.41      219.68      3.74 o 
   4   4   7        0.09        0.32      0.38 o 
   5   4   7       16.84       19.32      0.94 o 
  -5   5   7        5.38        6.64      0.86 o 
  -4   5   7        1.79        1.23      0.39 o 
  -3   5   7      106.88      103.70      1.52 o 
  -2   5   7       17.68       18.39      0.60 o 
  -1   5   7      258.44      247.50      2.32 o 
   0   5   7      216.34      199.04      2.00 o 
   1   5   7       12.95       16.61      0.48 o 
   2   5   7       67.02       71.18      1.12 o 
   3   5   7        0.21        0.63      0.31 o 
   4   5   7       20.42       20.12      0.89 o 
   5   5   7        8.71       10.93      0.86 o 
  -5   6   7        0.02        0.06      0.58 o 
  -4   6   7        5.20        5.71      0.50 o 
  -3   6   7        0.52        0.64      0.33 o 
  -2   6   7        4.59        3.55      0.42 o 
  -1   6   7        5.49        5.32      0.28 o 
   0   6   7      119.44      113.56      1.39 o 
   1   6   7      423.02      399.03      3.61 o 
   2   6   7       11.65       10.32      0.46 o 
   3   6   7        2.71        1.99      0.42 o 
   4   6   7        5.88        6.59      0.61 o 
  -5   7   7        1.29        0.90      0.77 o 
  -4   7   7        6.29        6.16      0.54 o 
  -3   7   7       21.29       20.36      0.80 o 
  -2   7   7       94.19       90.34      1.45 o 
  -1   7   7       50.00       48.36      0.96 o 
   0   7   7       14.71       15.68      0.55 o 
   1   7   7        0.00        0.23      0.22 o 
   2   7   7       21.60       18.58      0.73 o 
   3   7   7        1.78        0.89      0.40 o 
   4   7   7        0.39        0.32      0.40 o 
  -4   8   7        0.32       -0.03      0.60 o 
  -3   8   7        0.35        1.21      0.39 o 
  -2   8   7       18.89       18.16      1.23 o 
  -1   8   7       94.29       94.51      1.69 o 
   0   8   7       24.04       22.18      0.64 o 
   1   8   7        5.00        5.32      0.40 o 
   2   8   7       26.80       22.49      0.97 o 
   3   8   7       26.05       24.77      1.28 o 
   4   8   7        0.24        0.59      0.49 o 
  -4   9   7        0.26        0.77      0.51 o 
  -3   9   7       14.33       13.62      0.76 o 
  -2   9   7        3.24        3.25      0.42 o 
  -1   9   7       88.25       87.16      1.70 o 
   0   9   7       23.10       22.72      0.75 o 
   1   9   7       11.10        8.84      0.79 o 
   2   9   7       72.08       73.77      1.79 o 
   3   9   7        4.94        6.26      0.79 o 
   4   9   7        1.01        0.48      0.53 o 
  -4  10   7        9.12        8.16      0.76 o 
  -3  10   7        0.17        1.12      0.44 o 
  -2  10   7       48.69       51.22      1.70 o 
  -1  10   7       25.12       24.82      0.84 o 
   0  10   7       44.15       46.96      1.18 o 
   1  10   7       66.10       67.51      1.52 o 
   2  10   7        0.42        0.38      0.43 o 
   3  10   7       23.01       20.56      1.27 o 
  -3  11   7       15.02       17.23      1.06 o 
  -2  11   7       11.98       11.97      0.77 o 
  -1  11   7       13.67       13.25      0.68 o 
   0  11   7      102.49      104.33      2.31 o 
   1  11   7        2.51        1.60      0.46 o 
   2  11   7       45.81       46.47      1.89 o 
   3  11   7        0.74        1.87      0.67 o 
  -3  12   7        0.88        1.15      0.68 o 
  -2  12   7       28.01       32.14      1.63 o 
  -1  12   7       12.35       11.42      0.81 o 
   0  12   7       14.93       12.93      0.97 o 
   1  12   7       27.53       30.17      1.35 o 
   2  12   7        0.27        0.40      0.60 o 
  -2  13   7        0.69        0.20      1.27 o 
  -1  13   7        9.63       11.22      1.03 o 
   0  13   7       11.59       12.88      1.22 o 
   1  13   7        2.21        2.42      0.85 o 
   2  13   7        0.31        0.66      0.72 o 
  -1  14   7        1.94        2.17      0.93 o 
   0  14   7        0.23        0.43      0.79 o 
  -5   0   8        3.07        4.24      0.75 o 
  -4   0   8        0.31       -0.15      0.32 o 
  -3   0   8       64.04       66.22      1.40 o 
  -2   0   8        0.26       -0.18      0.18 o 
  -1   0   8      180.96      168.00      2.39 o 
   0   0   8        5.60        5.14      0.36 o 
   1   0   8     1260.09     1209.21     15.80 o 
   2   0   8      947.43      949.23     12.67 o 
   3   0   8       53.94       47.31      2.08 o 
   4   0   8       20.49       22.41      1.56 o 
   5   0   8        3.66        3.64      0.90 o 
  -5   1   8        6.74        5.65      0.46 o 
  -4   1   8       18.33       19.69      0.66 o 
  -3   1   8       22.33       21.16      0.53 o 
  -2   1   8      209.46      215.53      1.72 o 
  -1   1   8       42.38       46.12      0.73 o 
   0   1   8      138.14      123.87      1.37 o 
   1   1   8        0.87        0.32      0.22 o 
   2   1   8      178.83      173.45      2.81 o 
   3   1   8      122.08      118.72      2.54 o 
   4   1   8        3.73        4.23      0.57 o 
   5   1   8       27.60       30.93      2.34 o 
  -5   2   8        5.79        5.82      0.53 o 
  -4   2   8        0.03        0.16      0.22 o 
  -3   2   8        0.78        0.82      0.20 o 
  -2   2   8       19.41       20.47      0.48 o 
  -1   2   8      223.80      220.94      2.18 o 
   0   2   8        9.39       10.01      0.39 o 
   1   2   8      185.74      179.74      2.02 o 
   2   2   8       20.08       21.96      0.77 o 
   3   2   8        2.96        1.72      0.44 o 
   4   2   8       54.90       53.90      1.71 o 
   5   2   8        0.68        0.90      0.44 o 
  -5   3   8        4.66        3.39      0.49 o 
  -4   3   8        3.17        2.57      0.29 o 
  -3   3   8        3.27        3.54      0.26 o 
  -2   3   8       94.82       92.44      1.04 o 
  -1   3   8       36.00       39.37      0.71 o 
   0   3   8        2.79        3.91      0.26 o 
   1   3   8       26.23       24.52      0.56 o 
   2   3   8      182.11      170.89      2.00 o 
   3   3   8       52.17       47.64      1.59 o 
   4   3   8        0.28        0.10      0.40 o 
   5   3   8        0.00       -0.26      0.36 o 
  -5   4   8        0.14        0.06      0.35 o 
  -4   4   8        0.87        0.26      0.28 o 
  -3   4   8        0.08        0.28      0.23 o 
  -2   4   8        0.30        0.20      0.19 o 
  -1   4   8       14.57       13.17      0.44 o 
   0   4   8        0.02        0.05      0.17 o 
   1   4   8      111.13       95.69      1.24 o 
   2   4   8       25.84       22.25      0.76 o 
   3   4   8        1.51        1.84      0.38 o 
   4   4   8        3.83        4.74      0.54 o 
   5   4   8        0.11        0.35      0.71 o 
  -5   5   8        0.42        0.50      0.58 o 
  -4   5   8        3.05        3.22      0.45 o 
  -3   5   8        3.16        3.21      0.36 o 
  -2   5   8      105.89       99.84      1.32 o 
  -1   5   8        2.97        2.12      0.22 o 
   0   5   8        8.73        9.07      0.43 o 
   1   5   8       48.44       45.83      0.83 o 
   2   5   8       94.24       98.57      1.62 o 
   3   5   8       12.34       13.11      0.88 o 
   4   5   8       16.09       15.75      0.86 o 
  -5   6   8        4.50        5.05      1.02 o 
  -4   6   8        0.21       -0.15      0.31 o 
  -3   6   8        2.08        1.99      0.39 o 
  -2   6   8       44.21       44.18      0.83 o 
  -1   6   8      172.37      164.00      1.63 o 
   0   6   8        2.21        0.95      0.26 o 
   1   6   8       95.81      101.40      1.47 o 
   2   6   8       20.95       22.67      0.78 o 
   3   6   8       19.50       17.85      0.87 o 
   4   6   8       57.95       63.04      1.67 o 
  -4   7   8        6.12        7.45      0.79 o 
  -3   7   8        0.70        0.52      0.34 o 
  -2   7   8       59.20       61.14      1.20 o 
  -1   7   8       14.44       11.32      0.68 o 
   0   7   8      271.72      276.76      2.75 o 
   1   7   8       25.13       24.61      0.71 o 
   2   7   8      112.82      108.53      2.13 o 
   3   7   8       79.15       78.19      2.32 o 
   4   7   8        5.42        6.10      0.77 o 
  -4   8   8        3.41        2.59      0.53 o 
  -3   8   8       36.65       37.99      1.91 o 
  -2   8   8        1.54        0.61      0.31 o 
  -1   8   8       32.81       35.78      1.06 o 
   0   8   8        0.56       -0.03      0.24 o 
   1   8   8      115.74      124.30      2.08 o 
   2   8   8       79.13       84.74      1.91 o 
   3   8   8       17.64       14.82      1.75 o 
   4   8   8        7.30        8.94      0.95 o 
  -4   9   8        2.55        2.90      0.56 o 
  -3   9   8        0.12        0.19      0.40 o 
  -2   9   8        1.77        2.33      0.45 o 
  -1   9   8       19.78       20.30      0.86 o 
   0   9   8       42.59       43.18      0.93 o 
   1   9   8       10.08        9.58      0.63 o 
   2   9   8       14.51       13.66      0.84 o 
   3   9   8       26.54       28.54      1.46 o 
  -3  10   8        1.31        2.13      0.85 o 
  -2  10   8        3.45        3.06      0.52 o 
  -1  10   8       10.54       11.89      0.72 o 
   0  10   8       13.65       13.74      0.60 o 
   1  10   8        3.05        2.30      0.48 o 
   2  10   8        0.00       -0.24      0.40 o 
   3  10   8        2.43        1.90      0.69 o 
  -3  11   8        0.74        0.42      0.74 o 
  -2  11   8        0.45        0.36      0.48 o 
  -1  11   8        2.03        2.88      0.49 o 
   0  11   8        6.75        7.17      0.58 o 
   1  11   8        1.40        1.28      0.53 o 
   2  11   8        0.86        0.36      0.60 o 
   3  11   8        0.83        1.27      0.64 o 
  -2  12   8        1.60        0.07      0.62 o 
  -1  12   8        3.62        2.80      0.68 o 
   0  12   8        0.02        0.23      0.55 o 
   1  12   8       21.51       20.85      1.35 o 
   2  12   8        2.99        4.24      0.88 o 
  -2  13   8        0.68       -0.45      1.42 o 
  -1  13   8        6.92        7.28      0.87 o 
   0  13   8       14.79       15.66      1.34 o 
   1  13   8        3.99        4.40      0.97 o 
  -5   1   9        0.26        0.23      0.34 o 
  -4   1   9        4.32        4.20      0.38 o 
  -3   1   9       28.24       28.91      0.64 o 
  -2   1   9        5.81        4.59      0.27 o 
  -1   1   9       17.31       14.51      0.45 o 
   0   1   9        7.96        9.73      0.47 o 
   1   1   9      570.00      565.32      5.20 o 
   2   1   9        4.04        4.47      0.37 o 
   3   1   9        3.54        3.23      0.53 o 
   4   1   9        0.56        0.68      0.48 o 
   5   1   9        1.61        1.79      1.28 o 
  -5   2   9       14.17       14.39      1.12 o 
  -4   2   9        4.39        6.33      0.38 o 
  -3   2   9       23.49       23.19      0.63 o 
  -2   2   9       81.56       79.88      1.05 o 
  -1   2   9       17.61       18.01      0.50 o 
   0   2   9      187.38      175.10      1.85 o 
   1   2   9       86.49       73.04      1.15 o 
   2   2   9        0.57        0.72      0.34 o 
   3   2   9       13.87       15.29      0.92 o 
   4   2   9       34.94       33.30      1.40 o 
   5   2   9       10.77       11.36      0.92 o 
  -5   3   9        1.58        2.23      0.47 o 
  -4   3   9        7.53        7.68      0.44 o 
  -3   3   9       16.37       18.61      0.55 o 
  -2   3   9       68.05       65.93      1.06 o 
  -1   3   9      399.24      384.43      3.73 o 
   0   3   9       17.42       17.80      0.58 o 
   1   3   9      262.71      262.71      2.57 o 
   2   3   9       50.64       53.19      1.31 o 
   3   3   9      100.51      100.45      3.84 o 
   4   3   9       35.48       36.87      1.49 o 
  -5   4   9        1.80        2.07      0.73 o 
  -4   4   9        3.31        4.47      0.38 o 
  -3   4   9       77.31       73.91      1.17 o 
  -2   4   9      209.30      203.20      2.22 o 
  -1   4   9        0.08       -0.19      0.19 o 
   0   4   9      422.53      410.01      3.99 o 
   1   4   9       18.45       16.89      0.57 o 
   2   4   9      206.42      202.80      2.72 o 
   3   4   9        0.27        0.04      0.34 o 
   4   4   9       13.20       12.26      1.25 o 
  -5   5   9        0.00        0.13      0.54 o 
  -4   5   9       10.24        9.77      0.55 o 
  -3   5   9        4.96        5.74      0.44 o 
  -2   5   9       48.32       47.65      0.88 o 
  -1   5   9      170.38      161.01      1.81 o 
   0   5   9       53.17       42.04      0.89 o 
   1   5   9       11.46       14.45      0.55 o 
   2   5   9        6.15        6.90      0.55 o 
   3   5   9       44.97       42.23      1.57 o 
   4   5   9       37.03       39.51      1.62 o 
  -4   6   9        5.26        5.19      0.53 o 
  -3   6   9        1.12        0.69      0.35 o 
  -2   6   9        3.82        3.88      0.40 o 
  -1   6   9       57.04       57.50      0.99 o 
   0   6   9      150.10      142.21      1.89 o 
   1   6   9       13.25       13.01      0.55 o 
   2   6   9        9.16        7.64      0.63 o 
   3   6   9       20.29       20.63      1.21 o 
   4   6   9        3.58        3.67      0.69 o 
  -4   7   9        4.04        3.72      0.69 o 
  -3   7   9       13.43       11.59      0.69 o 
  -2   7   9        1.74        1.28      0.38 o 
  -1   7   9        6.58        6.47      0.45 o 
   0   7   9       16.55       14.56      0.60 o 
   1   7   9        2.05        1.99      0.34 o 
   2   7   9        3.20        2.42      0.54 o 
   3   7   9        0.18       -0.18      0.48 o 
   4   7   9        2.67        1.32      0.56 o 
  -4   8   9        0.41        0.01      0.40 o 
  -3   8   9       15.88       12.54      0.76 o 
  -2   8   9       69.27       67.82      1.53 o 
  -1   8   9        5.04        3.58      0.42 o 
   0   8   9        5.34        5.40      0.44 o 
   1   8   9       13.10       10.68      0.65 o 
   2   8   9       14.10       10.63      0.79 o 
   3   8   9        0.68        0.07      0.51 o 
   4   8   9        7.06        6.68      0.87 o 
  -4   9   9        4.06        4.10      0.63 o 
  -3   9   9        5.75        6.20      0.68 o 
  -2   9   9        2.40        2.06      0.44 o 
  -1   9   9        3.12        2.54      0.44 o 
   0   9   9        4.98        4.36      0.46 o 
   1   9   9      103.89      108.65      2.01 o 
   2   9   9       13.96       14.55      0.95 o 
   3   9   9        0.07       -0.13      0.58 o 
  -3  10   9        4.97        3.75      0.63 o 
  -2  10   9       10.83       11.89      0.77 o 
  -1  10   9        5.89        6.77      0.60 o 
   0  10   9       46.19       46.02      1.33 o 
   1  10   9        5.27        4.34      0.54 o 
   2  10   9       18.18       15.72      1.22 o 
   3  10   9        6.77        6.80      0.91 o 
  -3  11   9       11.79       11.53      0.96 o 
  -2  11   9        2.30        2.73      0.61 o 
  -1  11   9       55.68       56.73      1.25 o 
   0  11   9        0.36        0.27      0.68 o 
   1  11   9       30.72       31.15      1.35 o 
   2  11   9        4.73        5.16      0.89 o 
  -2  12   9        5.54        5.38      0.94 o 
  -1  12   9        0.09        0.00      0.47 o 
   0  12   9       12.61       12.45      1.23 o 
   1  12   9        0.97        0.75      0.73 o 
   2  12   9       11.66       11.73      1.21 o 
  -1  13   9        7.04        7.67      0.78 o 
   0  13   9        6.67        5.95      1.06 o 
   1  13   9        0.11        0.19      0.75 o 
  -5   0  10        0.00       -0.07      0.51 o 
  -4   0  10       24.67       27.54      1.04 o 
  -3   0  10        6.69        7.57      0.68 o 
  -2   0  10       31.03       27.42      1.19 o 
  -1   0  10        0.70        0.36      0.37 o 
   0   0  10     1203.95     1173.23     26.29 o 
   1   0  10      803.72      780.92     13.55 o 
   2   0  10       11.19        9.57      0.74 o 
   3   0  10       35.64       36.73      2.01 o 
   4   0  10        2.56        3.29      0.95 o 
  -5   1  10        1.28        1.82      0.46 o 
  -4   1  10        2.86        1.70      0.32 o 
  -3   1  10       51.21       53.12      0.97 o 
  -2   1  10       15.64       15.91      0.53 o 
  -1   1  10      129.49      124.16      1.76 o 
   0   1  10      156.06      140.80      2.43 o 
   1   1  10        7.97        7.23      0.47 o 
   2   1  10      193.14      189.28      2.48 o 
   3   1  10        1.33        0.91      0.77 o 
   4   1  10       70.74       75.08      2.53 o 
  -5   2  10        0.01        0.11      0.40 o 
  -4   2  10        1.41        2.21      0.36 o 
  -3   2  10        0.09        0.43      0.30 o 
  -2   2  10       40.89       41.03      1.01 o 
  -1   2  10        0.81        0.25      0.21 o 
   0   2  10       77.51       73.03      1.31 o 
   1   2  10      175.36      174.92      2.33 o 
   2   2  10        1.56        1.29      0.68 o 
   3   2  10      114.53      120.52      3.97 o 
   4   2  10        3.43        2.90      0.65 o 
  -5   3  10        0.37        0.47      0.50 o 
  -4   3  10        1.83        1.44      0.36 o 
  -3   3  10       24.23       22.54      0.75 o 
  -2   3  10       14.48       14.06      0.64 o 
  -1   3  10        3.26        3.16      0.31 o 
   0   3  10        7.52        7.36      0.42 o 
   1   3  10      169.29      151.84      2.14 o 
   2   3  10       11.37        8.24      0.59 o 
   3   3  10        1.21        1.14      0.45 o 
   4   3  10        0.04       -0.69      0.69 o 
  -5   4  10        0.63        1.62      0.84 o 
  -4   4  10        0.01        0.21      0.32 o 
  -3   4  10        0.03       -0.18      0.28 o 
  -2   4  10       10.26        9.42      0.54 o 
  -1   4  10        1.51        0.85      0.25 o 
   0   4  10       47.07       43.12      0.93 o 
   1   4  10        5.32        4.54      0.36 o 
   2   4  10       12.66       14.07      0.75 o 
   3   4  10       11.14       11.80      0.93 o 
   4   4  10        0.19        0.41      0.67 o 
  -4   5  10        4.27        4.63      0.46 o 
  -3   5  10       39.55       39.44      0.90 o 
  -2   5  10       16.48       16.41      0.58 o 
  -1   5  10       13.96       15.48      0.66 o 
   0   5  10       61.40       57.29      1.09 o 
   1   5  10       77.23       82.57      1.35 o 
   2   5  10       13.18       13.43      0.77 o 
   3   5  10        0.14        0.23      0.47 o 
   4   5  10        7.96        9.82      0.94 o 
  -4   6  10        0.09       -0.12      0.33 o 
  -3   6  10        3.59        2.81      0.41 o 
  -2   6  10       43.95       43.75      1.04 o 
  -1   6  10       17.39       13.67      0.67 o 
   0   6  10       29.96       31.75      0.84 o 
   1   6  10       97.38       94.55      1.50 o 
   2   6  10        8.77        8.33      0.69 o 
   3   6  10      150.07      148.65      3.42 o 
   4   6  10       16.80       19.32      1.26 o 
  -4   7  10        0.11       -0.05      0.45 o 
  -3   7  10       26.26       29.13      0.94 o 
  -2   7  10        5.36        4.56      0.46 o 
  -1   7  10      130.90      128.81      1.90 o 
   0   7  10       39.42       41.50      1.00 o 
   1   7  10       52.16       49.62      1.09 o 
   2   7  10      137.03      136.24      2.62 o 
   3   7  10        1.00        0.59      0.57 o 
   4   7  10       16.73       16.99      1.21 o 
  -4   8  10        7.29        7.66      0.73 o 
  -3   8  10        0.89        0.42      0.43 o 
  -2   8  10       16.27       16.51      0.73 o 
  -1   8  10       12.22       12.11      0.63 o 
   0   8  10       89.26       95.28      2.04 o 
   1   8  10      112.34      114.54      2.05 o 
   2   8  10        0.40       -0.39      0.39 o 
   3   8  10        9.85        7.95      0.93 o 
  -3   9  10        0.20       -0.42      0.42 o 
  -2   9  10        3.24        2.45      0.58 o 
  -1   9  10       18.04       18.85      0.79 o 
   0   9  10       28.49       28.97      1.05 o 
   1   9  10        6.22        5.49      0.58 o 
   2   9  10       52.09       51.10      1.99 o 
   3   9  10        5.11        3.79      2.19 o 
  -3  10  10        0.27        0.45      0.50 o 
  -2  10  10        8.92        9.56      0.72 o 
  -1  10  10        3.40        3.36      0.52 o 
   0  10  10        1.63        0.99      0.46 o 
   1  10  10        2.90        2.70      0.62 o 
   2  10  10        0.00        0.51      0.63 o 
   3  10  10        1.18        0.59      0.60 o 
  -2  11  10        1.16        1.05      0.49 o 
  -1  11  10        3.84        3.02      0.60 o 
   0  11  10        2.08        1.40      0.60 o 
   1  11  10        1.08        1.36      0.60 o 
   2  11  10        0.32       -0.14      0.65 o 
  -2  12  10        5.11        4.46      0.88 o 
  -1  12  10        0.46        0.09      0.48 o 
   0  12  10        7.21        7.05      1.09 o 
   1  12  10        1.85        0.99      0.83 o 
  -5   1  11        0.62        1.08      0.42 o 
  -4   1  11        5.80        4.96      0.52 o 
  -3   1  11        0.12        0.46      0.29 o 
  -2   1  11        4.12        4.35      0.47 o 
  -1   1  11       15.66       17.87      0.67 o 
   0   1  11      170.00      173.31      2.34 o 
   1   1  11        2.96        3.17      0.37 o 
   2   1  11        0.32        0.38      0.31 o 
   3   1  11        4.39        4.23      0.66 o 
   4   1  11        1.47        2.08      0.62 o 
  -5   2  11        0.88        1.27      0.63 o 
  -4   2  11        0.84        1.05      0.39 o 
  -3   2  11       18.04       17.97      0.70 o 
  -2   2  11        0.02        0.11      0.28 o 
  -1   2  11       96.98       90.39      1.39 o 
   0   2  11      186.60      174.59      2.38 o 
   1   2  11       10.10       10.92      0.70 o 
   2   2  11       34.04       33.96      1.13 o 
   3   2  11       48.93       45.86      1.73 o 
   4   2  11       17.69       17.12      2.47 o 
  -4   3  11        6.26        7.46      0.55 o 
  -3   3  11        2.85        3.07      0.40 o 
  -2   3  11       71.04       70.89      1.43 o 
  -1   3  11        0.39       -0.21      0.21 o 
   0   3  11       84.08       82.97      1.36 o 
   1   3  11       32.23       30.97      0.90 o 
   2   3  11      163.54      169.37      2.86 o 
   3   3  11       70.83       72.35      2.21 o 
   4   3  11        0.02       -0.35      0.43 o 
  -4   4  11       14.63       12.92      0.67 o 
  -3   4  11       68.60       68.76      1.35 o 
  -2   4  11        8.11        7.07      0.69 o 
  -1   4  11      108.59      111.92      1.64 o 
   0   4  11        0.54        0.02      0.24 o 
   1   4  11      106.51      103.10      1.76 o 
   2   4  11       22.88       21.03      0.97 o 
   3   4  11        1.02        0.48      0.54 o 
   4   4  11       12.56       10.97      0.99 o 
  -4   5  11        0.91        0.84      0.46 o 
  -3   5  11        3.04        3.03      0.49 o 
  -2   5  11       65.03       64.67      1.53 o 
  -1   5  11       71.31       67.25      1.43 o 
   0   5  11        7.63        8.62      0.49 o 
   1   5  11       17.53       19.06      0.78 o 
   2   5  11       63.97       62.00      1.64 o 
   3   5  11       64.67       63.12      2.12 o 
   4   5  11        0.52       -0.52      0.71 o 
  -4   6  11        0.66       -0.19      0.42 o 
  -3   6  11        1.35        1.36      0.38 o 
  -2   6  11        3.55        3.86      0.49 o 
  -1   6  11        8.37        8.64      0.61 o 
   0   6  11        1.85        2.16      0.35 o 
   1   6  11       33.97       33.88      0.92 o 
   2   6  11       26.77       25.55      1.14 o 
   3   6  11        2.28        1.29      0.60 o 
   4   6  11        0.66        1.67      0.64 o 
  -4   7  11        0.38        0.26      0.51 o 
  -3   7  11        0.67        0.68      0.38 o 
  -2   7  11        8.97        9.13      0.60 o 
  -1   7  11        6.50        5.57      0.55 o 
   0   7  11        0.11       -0.28      0.28 o 
   1   7  11        1.91        0.67      0.48 o 
   2   7  11       12.88       12.55      0.87 o 
   3   7  11        4.52        3.57      1.56 o 
  -3   8  11       12.17       11.39      0.74 o 
  -2   8  11        0.36       -0.30      0.34 o 
  -1   8  11        6.83        6.77      0.62 o 
   0   8  11        0.00        0.33      0.36 o 
   1   8  11        0.72       -0.36      0.36 o 
   2   8  11        4.25        4.06      0.82 o 
   3   8  11        6.42        8.34      0.98 o 
  -3   9  11        1.11        0.51      0.45 o 
  -2   9  11        0.49        0.45      0.45 o 
  -1   9  11        1.82        1.79      0.50 o 
   0   9  11       57.76       60.84      1.55 o 
   1   9  11       11.27       10.97      0.87 o 
   2   9  11        0.39       -0.24      0.71 o 
   3   9  11        4.55        4.59      0.89 o 
  -3  10  11        0.76        1.10      0.51 o 
  -2  10  11        0.94        0.79      0.46 o 
  -1  10  11       27.29       27.32      1.30 o 
   0  10  11       15.25       14.57      0.87 o 
   1  10  11        8.29        7.79      0.81 o 
   2  10  11        3.89        2.87      0.80 o 
  -2  11  11       13.18       12.68      0.86 o 
  -1  11  11        0.04        0.29      0.58 o 
   0  11  11       10.58       11.97      1.24 o 
   1  11  11        5.95        5.34      1.01 o 
   2  11  11        2.98        0.92      1.22 o 
  -1  12  11        2.69        2.31      0.86 o 
   0  12  11        0.34       -0.16      0.74 o 
  -4   0  12        5.07        6.73      1.04 o 
  -3   0  12        3.82        4.86      1.02 o 
  -2   0  12        0.85        1.55      0.73 o 
  -1   0  12      287.71      290.78      4.91 o 
   0   0  12      240.75      234.41      4.22 o 
   1   0  12        9.46        6.69      0.72 o 
   2   0  12       69.16       74.87      3.12 o 
   3   0  12       44.94       51.17      2.70 o 
   4   0  12       14.99       13.04      1.51 o 
  -4   1  12        4.85        4.46      0.53 o 
  -3   1  12        2.76        2.75      0.43 o 
  -2   1  12       69.02       65.56      1.57 o 
  -1   1  12      281.45      279.58      3.38 o 
   0   1  12       23.76       21.61      0.79 o 
   1   1  12      130.92      130.94      2.05 o 
   2   1  12        0.12       -0.39      0.39 o 
   3   1  12       73.52       77.35      2.37 o 
   4   1  12       16.96       19.23      2.06 o 
  -4   2  12        0.76        0.83      0.40 o 
  -3   2  12        5.57        5.75      0.53 o 
  -2   2  12        8.71        8.44      0.59 o 
  -1   2  12        5.48        4.42      0.86 o 
   0   2  12      156.69      152.09      2.33 o 
   1   2  12        0.00        0.02      0.27 o 
   2   2  12      114.97      123.08      2.99 o 
   3   2  12       17.00       19.41      1.34 o 
   4   2  12        0.21        0.86      0.52 o 
  -4   3  12        3.92        3.08      0.50 o 
  -3   3  12        2.66        2.43      0.41 o 
  -2   3  12        1.69        2.24      0.41 o 
  -1   3  12        0.19       -0.24      0.24 o 
   0   3  12       29.35       29.04      0.92 o 
   1   3  12        0.02       -0.15      0.27 o 
   2   3  12       14.52       11.42      0.98 o 
   3   3  12        0.99        0.48      1.24 o 
   4   3  12        2.76        1.85      0.90 o 
  -4   4  12        0.02        0.71      0.47 o 
  -3   4  12        0.55        1.25      0.36 o 
  -2   4  12        2.38        1.72      0.53 o 
  -1   4  12        9.35        8.41      0.58 o 
   0   4  12        0.62        0.40      0.28 o 
   1   4  12        8.67        9.12      0.59 o 
   2   4  12        6.09        6.56      0.84 o 
   3   4  12        1.04        1.06      0.57 o 
   4   4  12        0.11        0.18      0.53 o 
  -4   5  12       10.08        8.96      0.78 o 
  -3   5  12        9.62        9.02      0.68 o 
  -2   5  12        6.25        6.30      0.66 o 
  -1   5  12       23.78       22.57      0.88 o 
   0   5  12       14.99       16.16      0.67 o 
   1   5  12       18.40       19.67      0.75 o 
   2   5  12       23.69       26.63      1.42 o 
   3   5  12        5.38        6.51      1.77 o 
  -4   6  12        0.14       -0.37      0.46 o 
  -3   6  12        5.70        6.61      0.71 o 
  -2   6  12       20.45       22.91      1.09 o 
  -1   6  12        4.32        4.90      0.54 o 
   0   6  12      105.37      106.27      1.74 o 
   1   6  12        2.61        3.07      0.49 o 
   2   6  12      151.65      160.88      3.71 o 
   3   6  12       24.11       28.55      1.53 o 
  -3   7  12        1.83        1.66      0.55 o 
  -2   7  12       24.88       26.15      1.04 o 
  -1   7  12       34.83       38.07      1.20 o 
   0   7  12        4.19        4.14      0.48 o 
   1   7  12       95.17       97.17      1.93 o 
   2   7  12        2.46        1.82      0.70 o 
   3   7  12        8.18        8.72      1.01 o 
  -3   8  12        5.10        5.63      0.73 o 
  -2   8  12       10.71       12.21      0.90 o 
  -1   8  12       25.29       30.66      1.14 o 
   0   8  12       76.68       77.96      1.75 o 
   1   8  12       15.39       14.54      1.26 o 
   2   8  12        9.12        9.26      1.18 o 
   3   8  12        4.01        3.54      0.84 o 
  -3   9  12        0.01       -0.33      0.42 o 
  -2   9  12        5.01        4.01      0.68 o 
  -1   9  12       27.83       29.22      1.17 o 
   0   9  12        0.04       -0.13      0.43 o 
   1   9  12       34.38       35.92      1.46 o 
   2   9  12        3.09        2.61      0.79 o 
  -2  10  12        1.31        1.20      0.59 o 
  -1  10  12        0.00       -0.51      0.51 o 
   0  10  12        4.38        3.24      0.84 o 
   1  10  12        1.59        0.85      0.59 o 
   2  10  12        0.12       -0.38      0.67 o 
  -1  11  12        1.42        1.32      0.84 o 
   0  11  12        0.15        0.30      0.75 o 
   1  11  12        0.00       -0.47      0.72 o 
  -4   1  13        0.37        0.44      0.39 o 
  -3   1  13        0.02       -0.18      0.33 o 
  -2   1  13        6.39        6.13      0.62 o 
  -1   1  13       13.78       13.73      0.69 o 
   0   1  13        0.01       -0.04      0.28 o 
   1   1  13        2.72        3.57      0.44 o 
   2   1  13       23.09       20.99      1.30 o 
   3   1  13        2.73        3.11      0.75 o 
   4   1  13        8.70        6.88      0.91 o 
  -4   2  13        1.26        1.23      0.44 o 
  -3   2  13        0.06       -0.10      0.33 o 
  -2   2  13       51.74       53.84      1.49 o 
  -1   2  13       94.84       95.12      3.22 o 
   0   2  13       27.51       30.93      0.98 o 
   1   2  13       31.28       31.69      1.01 o 
   2   2  13       24.75       26.83      1.44 o 
   3   2  13       21.81       25.41      1.89 o 
  -4   3  13        0.17       -0.20      0.39 o 
  -3   3  13        6.06        5.67      0.53 o 
  -2   3  13        2.23        2.06      0.43 o 
  -1   3  13       25.71       26.03      0.96 o 
   0   3  13       16.00       13.16      0.68 o 
   1   3  13      100.76      106.99      2.44 o 
   2   3  13       77.77       77.21      2.81 o 
   3   3  13        0.50        0.39      0.57 o 
  -4   4  13       11.84       12.73      1.06 o 
  -3   4  13        4.67        4.05      0.55 o 
  -2   4  13        8.33        8.55      0.75 o 
  -1   4  13        1.84        1.64      0.42 o 
   0   4  13       39.09       38.97      1.01 o 
   1   4  13      101.26       98.64      1.86 o 
   2   4  13        1.28        1.14      0.65 o 
   3   4  13       21.79       21.49      1.36 o 
  -4   5  13        0.00        0.23      0.58 o 
  -3   5  13       11.72       11.28      0.84 o 
  -2   5  13       16.91       15.25      0.94 o 
  -1   5  13       16.66       20.12      0.90 o 
   0   5  13       25.02       24.34      0.85 o 
   1   5  13       37.78       37.37      1.17 o 
   2   5  13       50.54       51.75      2.11 o 
   3   5  13        1.84        2.61      0.68 o 
  -3   6  13        0.23        0.36      0.49 o 
  -2   6  13        0.12       -0.21      0.42 o 
  -1   6  13        0.02       -0.37      0.37 o 
   0   6  13       26.62       26.40      0.89 o 
   1   6  13       11.76       10.96      1.00 o 
   2   6  13        0.16        0.75      0.65 o 
   3   6  13        5.03        4.70      0.86 o 
  -3   7  13        0.88        0.60      0.49 o 
  -2   7  13        0.00        0.00      0.47 o 
  -1   7  13        0.11       -0.16      0.42 o 
   0   7  13        4.00        4.60      0.59 o 
   1   7  13       32.92       35.39      1.42 o 
   2   7  13        4.78        6.06      1.05 o 
   3   7  13        1.99        2.99      0.81 o 
  -3   8  13        0.90        0.91      0.63 o 
  -2   8  13        3.07        2.79      0.66 o 
  -1   8  13        1.97        1.65      0.54 o 
   0   8  13        0.06       -0.23      0.44 o 
   1   8  13        0.63       -0.39      0.51 o 
   2   8  13        0.24       -0.04      0.84 o 
  -2   9  13        0.05       -0.02      0.51 o 
  -1   9  13       11.97       12.82      3.06 o 
   0   9  13        4.21        3.48      0.90 o 
   1   9  13        4.32        3.83      0.72 o 
   2   9  13       17.14       19.38      1.95 o 
  -2  10  13       11.13       12.12      1.00 o 
  -1  10  13       10.23       10.68      1.19 o 
   0  10  13        3.18        2.38      0.86 o 
   1  10  13        1.94        1.17      0.79 o 
  -4   0  14        0.25        0.06      0.58 o 
  -3   0  14        3.06        4.21      1.27 o 
  -2   0  14        6.26        4.18      1.14 o 
  -1   0  14       26.54       26.88      1.87 o 
   0   0  14       25.17       20.98      1.20 o 
   1   0  14       84.46       87.16      2.47 o 
   2   0  14       70.63       69.56      3.30 o 
   3   0  14        8.35        8.35      1.47 o 
  -4   1  14        0.19        1.06      0.46 o 
  -3   1  14       16.99       16.59      0.85 o 
  -2   1  14      116.34      117.64      2.41 o 
  -1   1  14       23.96       22.49      1.05 o 
   0   1  14       49.17       53.96      1.33 o 
   1   1  14        7.96        8.10      0.63 o 
   2   1  14       23.97       24.46      1.46 o 
   3   1  14       17.49       17.33      1.30 o 
  -4   2  14        0.81        0.75      0.42 o 
  -3   2  14        8.49        9.59      0.69 o 
  -2   2  14        0.73        0.96      0.49 o 
  -1   2  14       32.84       32.63      1.22 o 
   0   2  14        2.44        3.22      0.46 o 
   1   2  14       53.67       61.01      1.47 o 
   2   2  14       37.61       42.07      2.28 o 
   3   2  14        0.20       -0.53      0.53 o 
  -4   3  14        0.91        1.53      0.55 o 
  -3   3  14        0.50        1.19      0.42 o 
  -2   3  14        2.90        2.21      0.53 o 
  -1   3  14        0.36        0.23      0.40 o 
   0   3  14        0.45        0.40      0.37 o 
   1   3  14       26.81       27.71      1.04 o 
   2   3  14        0.72       -0.14      0.56 o 
   3   3  14        1.96        1.51      0.72 o 
  -3   4  14        0.65        0.11      0.79 o 
  -2   4  14        0.33        0.50      0.47 o 
  -1   4  14        0.03       -0.34      0.34 o 
   0   4  14        0.74        1.19      0.43 o 
   1   4  14        0.73        0.54      0.42 o 
   2   4  14        1.32        1.21      0.70 o 
   3   4  14        1.25        2.05      1.06 o 
  -3   5  14        0.87        0.63      0.52 o 
  -2   5  14        5.38        5.55      0.72 o 
  -1   5  14        0.03        0.23      0.41 o 
   0   5  14       21.88       23.46      0.89 o 
   1   5  14       41.18       45.53      1.56 o 
   2   5  14        1.90        1.62      0.72 o 
   3   5  14        0.34        0.82      0.70 o 
  -3   6  14        7.80        8.67      0.85 o 
  -2   6  14        0.12        0.16      0.58 o 
  -1   6  14       35.16       38.24      1.28 o 
   0   6  14        0.73        1.19      0.46 o 
   1   6  14       63.22       71.37      1.98 o 
   2   6  14       16.76       20.90      1.43 o 
  -3   7  14        1.52        0.92      0.68 o 
  -2   7  14       13.67       15.06      1.01 o 
  -1   7  14        1.01        0.28      0.54 o 
   0   7  14       28.12       28.73      1.15 o 
   1   7  14       12.58       12.91      0.97 o 
   2   7  14        2.20        1.26      0.76 o 
  -2   8  14        1.83        3.52      0.70 o 
  -1   8  14       27.66       29.06      2.46 o 
   0   8  14       24.81       26.40      1.56 o 
   1   8  14        6.14        7.29      0.85 o 
   2   8  14        6.19        4.53      0.97 o 
  -2   9  14       10.01       11.96      1.20 o 
  -1   9  14        1.06        0.59      1.04 o 
   0   9  14        6.49        6.97      1.56 o 
   1   9  14        0.14       -0.24      0.72 o 
   0  10  14        2.33        1.71      0.92 o 
  -3   1  15        0.19        0.02      0.41 o 
  -2   1  15        0.06        0.02      0.48 o 
  -1   1  15        4.31        4.40      1.15 o 
   0   1  15        0.73        1.24      0.43 o 
   1   1  15       20.65       19.67      0.92 o 
   2   1  15        2.44        1.82      0.72 o 
   3   1  15       13.81       15.45      1.32 o 
  -3   2  15       18.41       18.81      0.93 o 
  -2   2  15       23.53       23.70      1.56 o 
  -1   2  15       11.83       13.22      1.08 o 
   0   2  15       15.49       13.77      0.77 o 
   1   2  15        2.42        3.88      0.54 o 
   2   2  15       23.43       26.34      1.58 o 
   3   2  15        0.70       -0.08      0.85 o 
  -3   3  15        1.44        0.92      0.51 o 
  -2   3  15        4.89        4.83      0.67 o 
  -1   3  15        8.62        8.54      0.94 o 
   0   3  15       19.54       22.97      0.99 o 
   1   3  15       56.06       59.63      1.78 o 
   2   3  15        2.10        0.82      0.74 o 
   3   3  15       44.60       58.12      3.50 o 
  -3   4  15        0.13       -0.20      0.49 o 
  -2   4  15        0.05        0.14      0.56 o 
  -1   4  15       12.03       11.80      1.06 o 
   0   4  15      107.14      108.61      2.09 o 
   1   4  15        3.40        1.61      0.59 o 
   2   4  15       22.61       23.59      2.47 o 
  -3   5  15        0.97        1.06      0.55 o 
  -2   5  15       10.90       11.38      1.08 o 
  -1   5  15       15.58       13.43      0.99 o 
   0   5  15        6.94        7.78      0.81 o 
   1   5  15       21.90       24.40      1.84 o 
   2   5  15        0.10        0.51      0.65 o 
  -3   6  15        0.02       -0.34      0.61 o 
  -2   6  15        0.39        0.93      0.64 o 
  -1   6  15        2.57        2.80      0.98 o 
   0   6  15        1.25        1.23      0.50 o 
   1   6  15        0.00        0.12      0.54 o 
   2   6  15       18.33       21.80      1.54 o 
  -2   7  15        0.96        1.00      0.59 o 
  -1   7  15       10.66       13.84      1.27 o 
   0   7  15       20.10       21.93      1.21 o 
   1   7  15        2.05        2.07      0.69 o 
  -2   8  15        0.58        1.21      0.76 o 
  -1   8  15        0.26        0.52      0.76 o 
   0   8  15        3.26        3.43      1.11 o 
   1   8  15        3.16        3.01      0.94 o 
   0   9  15        4.98        7.00      1.15 o 
  -3   0  16        2.97        3.74      1.02 o 
  -2   0  16        1.37        2.12      0.75 o 
  -1   0  16       12.46        9.64      1.48 o 
   0   0  16       36.54       36.46      1.91 o 
   1   0  16       31.44       30.99      1.94 o 
   2   0  16        5.84        6.56      1.40 o 
  -3   1  16       16.07       15.54      0.90 o 
  -2   1  16        4.17        4.55      0.96 o 
  -1   1  16       14.06       16.36      1.24 o 
   0   1  16       17.23       17.31      0.89 o 
   1   1  16        1.00        0.08      0.60 o 
   2   1  16       10.04        9.53      1.13 o 
  -3   2  16        0.99        0.92      0.49 o 
  -2   2  16        1.74        1.92      0.59 o 
  -1   2  16        0.72        0.27      0.65 o 
   0   2  16       10.61       11.33      0.79 o 
   1   2  16       27.84       28.28      1.33 o 
   2   2  16        0.01        0.10      0.67 o 
  -3   3  16        1.79        1.44      0.58 o 
  -2   3  16        0.00        0.12      0.64 o 
  -1   3  16        4.39        4.58      1.05 o 
   0   3  16       18.51       18.35      1.07 o 
   1   3  16        0.13       -0.05      0.65 o 
   2   3  16        0.10       -0.57      0.67 o 
  -3   4  16        0.22        0.51      0.63 o 
  -2   4  16        0.02       -0.32      0.57 o 
  -1   4  16        0.02        0.51      0.69 o 
   0   4  16        0.14       -0.41      0.54 o 
   1   4  16        0.76        0.10      0.55 o 
   2   4  16        5.54        7.27      1.08 o 
  -2   5  16        0.08        0.75      0.72 o 
  -1   5  16       14.29       13.81      1.35 o 
   0   5  16       21.30       21.24      1.50 o 
   1   5  16        0.05        0.17      0.53 o 
   2   5  16        0.00       -0.50      0.71 o 
  -2   6  16        3.56        4.05      0.91 o 
  -1   6  16        0.08        0.11      1.44 o 
   0   6  16       11.09       13.30      1.15 o 
   1   6  16        7.24        7.48      0.90 o 
  -1   7  16        4.95        5.04      1.05 o 
   0   7  16       12.62       13.74      2.76 o 
   1   7  16        1.34        2.72      0.92 o 
  -2   1  17        3.06        2.62      0.69 o 
  -1   1  17        0.04       -0.49      0.58 o 
   0   1  17        6.13        5.93      0.78 o 
   1   1  17        0.43        0.71      0.72 o 
   2   1  17       12.77       14.21      1.35 o 
  -2   2  17        0.93        0.05      0.53 o 
  -1   2  17        4.78        5.76      0.99 o 
   0   2  17        0.28        0.08      0.56 o 
   1   2  17       16.51       17.55      1.13 o 
   2   2  17        9.49        6.87      1.41 o 
  -2   3  17        3.32        3.52      0.91 o 
  -1   3  17        0.47        0.27      0.68 o 
   0   3  17       24.19       29.23      1.72 o 
   1   3  17        2.88        1.57      0.66 o 
  -2   4  17        3.09        3.18      0.92 o 
  -1   4  17       44.36       49.37      4.39 o 
   0   4  17        4.32        3.64      0.75 o 
   1   4  17       12.00       13.02      1.07 o 
  -1   5  17        0.10        0.00      0.71 o 
   0   5  17        7.17        9.39      0.95 o 
   1   5  17        3.03        1.76      0.73 o 
  -1   6  17        0.01       -0.27      0.72 o 
   0   6  17        0.11        1.05      0.85 o 
  -1   0  18        4.06        3.91      1.34 o 
   0   0  18        4.39        4.24      1.34 o 
   1   0  18        6.38        8.08      1.64 o 
  -1   1  18        9.45       10.96      1.22 o 
   0   1  18        0.06        0.39      0.77 o 
   1   1  18        7.63        7.68      1.15 o 
  -1   2  18        0.42       -0.31      0.94 o 
   0   2  18        6.82        4.98      1.02 o 
   1   2  18        0.21        1.19      0.87 o 
  -1   3  18        6.07        7.49      1.13 o 
   0   3  18        0.89        0.58      0.77 o 
                                                 
